# Supplementary material for: UNISOM: Unified Somatic Calling and Machine Learning-based Classification Enhance the Discovery of CHIP
Source: Genomics Proteomics Bioinformatics. 2025 Apr 29;23(2):qzaf040. doi: 10.1093/gpbjnl/qzaf040 (PMC12282763; doi:10.1093/gpbjnl/qzaf040)
Supplement: qzaf040_Supplementary_Data [file qzaf040_supplementary_data.zip]

Archive with 17 entries (17 files):
- Figure S1.pptx
- Figure S2.pdf
- Figure S3.pdf
- Figure S4.pdf
- Figure S5.pdf
- Figure S6.pdf
- Figure S7.pdf
- Figure S8.pdf
- File S1.docx
- File S2.pdf
- supplementary material captions.docx
- Table S1.docx
- Table S2.docx
- Table S3.xlsx
- Table S4.docx
- Table S5.docx
- Table S6.xlsx
