# Supplementary material for: UNISOM: Unified Somatic Calling and Machine Learning-based Classification Enhance the Discovery of CHIP
Source: Genomics Proteomics Bioinformatics. 2025 Apr 29;23(2):qzaf040. doi: 10.1093/gpbjnl/qzaf040 (PMC12282763; doi:10.1093/gpbjnl/qzaf040)
Supplement: qzaf040_Supplementary_Data [file qzaf040_supplementary_data.zip › Table S3.xlsx]

## Sheet: Sheet1
	Table S3 Eleven tools benchmarked for single-sample variant detection
	Caller	Algorithm	Variant type	Version	Parameter setting
	LoFreq	Sequencing error modeling, Poisson-binomial	SNVs and INDELs	v2.1.4	lofreq call-parallel --pp-threads n_threads -f ref.fa -o output.tmp.vcf input.bam;
					bgzip output.tmp.vcf;
					tabix -p vcf output.tmp.vcf.gz; tabix -h -f output.tmp.vcf.gz target.bed > output.vcf
	VarDict	Supervised and unsupervised local realignments, a heuristic method	SNVs, MNPs, INDELs and SV	v2019.06.04-0	vardict -G ref.fa -f 0.01 -N output -b input.bam -c 1 -S 2 -E 3 -g 4 target.bed | teststrandbias.R | var2vcf_valid.pl -N output -f 0.01 > output.vcf
	VarScan2	A robust heuristic method with statistical test, based on pre-defined thresholds	SNVs and INDELs	v2.4.2	samtools mpileup -f ref.fa -d 1000 -l target.bed -E -q 20 -Q 20 input.bam > output.pileup;
					java -jar VarScan.v2.4.2.jar mpileup2snp output.pileup --min-coverage 5 --min-reads2 2 --min-avg-qual 20 --min-var-freq 0.002 --output-vcf 1 > output.SNP.vcf;
					java -jar VarScan.v2.4.2.jar mpileup2indel output.pileup --min-coverage 5 --min-reads2 2 --min-avg-qual 20 --min-var-freq 0.002 --output-vcf 1 > output.INDEL.vcf
	Platypus	Local de novo assembly, Bayesian statistical framework	SNVs and INDELs	v0.5.2	python Platypus.py callVariants --bamFiles=input.bam --refFile=ref.fa --ploidy=2 --nCPU=n_threads --maxVariants=15 --minBaseQual=17 --output=output.vcf --regions=target.bed
	Freebayes	Haplotype-based, Bayesian statistic	SNVs, MNPs and short INDELs	v1.3.1	freebayes input.bam -v output.vcf -f ref.fa -t target.bed -C 2 -3 20 -P 0.0001 -q 17 -W 1,3 -S 4 -M 3 -B 25 -E 3
	GATK Mutect2	Local assembly of haplotypes, Bayesian genotyping model	SNVs and short INDELs	v3.7	java -jar GenomeAnalysisTK.jar -T MuTect2 -R ref.fa -L target.bed -I:tumor input.bam -dt NONE -o output.vcf
	GATK HC	Local assembly of haplotypes, Bayesian statistic	SNVs and short INDELs	v3.7	java -jar GenomeAnalysisTK.jar -T HaplotypeCaller -R ref.fa -L target.bed -I input.bam -ploidy 2 -stand_call_conf 0 -o output.vcf
	GATK UG	Bayesian genotype likelihood model	SNVs and short INDELs	v3.3	java -jar GenomeAnalysisTK.jar -T UnifiedGenotyper -R ref.fa -L target.bed -glm BOTH -mbq 17 -ploidy 2 -stand_call_conf 0 -stand_emit_conf 0 -I input.bam -o output.vcf
	Strelka2	Estimation of INDEL error parameters based on a Bayesian mixture model, tiered haplotype model	SNVs and short INDELs	v2.8.3	configureStrelkaGermlineWorkflow.py --bam input.bam --referenceFasta ref.fa --callMemMb=1024 --exome --disableSequenceErrorEstimation --runDir output;
					runWorkflow.py -m local -j 10
	mpileup	Bayesian inference, available in bcftools	SNVs and short INDELs	v1.9	samtools mpileup -B -Q 1 -C 0 -d 2000 --per-sample-mF -l target.bed --output-tags DP,AD -f ref.fa --BCF input.bam | /path_to/bcftools call --multiallelic-caller --variants-only -O z > output.vcf.gz
	VarTracker	Read count-based, utilize bcftools mpileup	SNVs and short INDELs	NA	bcftools mpileup -C 0 -d 1000 -r $target --output-type v -f ref.fa --output output.vcf input.bam; $target is a target region in the format of chr:start-end
	Note: GATK UG, GATK UnifiedGenotyper; GATK HC, GATK HaplotypeCaller; SV, structural variants
