# Supplementary material for: UNISOM: Unified Somatic Calling and Machine Learning-based Classification Enhance the Discovery of CHIP
Source: Genomics Proteomics Bioinformatics. 2025 Apr 29;23(2):qzaf040. doi: 10.1093/gpbjnl/qzaf040 (PMC12282763; doi:10.1093/gpbjnl/qzaf040)
Supplement: qzaf040_Supplementary_Data [file qzaf040_supplementary_data.zip › Table S6.xlsx]

## Sheet: Sheet1
	Table S6 Predicted CHIP mutations in Mayo Biobank
	SampleID	Age	Chr	Hg38_position	Ref	Alt	TranscriptID	GeneSymbol	CAVA_CSN	CAVA_CLASS	VAF	No. REF_reads	No. ALT_reads	Mutect2	VarDict	VarTracker	Prediction	Known or novel CHIP	PMID
	S_124	78	chr20	32433732	C	T	ENST00000375687	ASXL1	c.1534C>T_p.Gln512X	Stop-gain	0.314	24	11	1	1	1	Predicted_CHIP	Known
	S_167	52	chr20	32434442	C	A	ENST00000375687	ASXL1	c.1730C>A_p.Ser577X	Stop-gain	0.0435	44	2	0	1	1	Rescued_CHIP	Known
	S_13	65	chr20	32434638	A	AG	ENST00000375687	ASXL1	c.1934dupG	Frameshift	0.321	26	9	1	1	1	Predicted_CHIP	Known
	S_42	63	chr20	32434638	A	AG	ENST00000375687	ASXL1	c.1934dupG	Frameshift	0.286	27	8	1	1	1	Predicted_CHIP	Known
	S_141	64	chr20	32434789	C	T	ENST00000375687	ASXL1	c.2077C>T_p.Arg693X	Stop-gain	0.0554017	34	2	0	0	1	Predicted_CHIP	Known
	S_109	64	chr20	32434998	G	GC	ENST00000375687	ASXL1	c.2290dupC	Frameshift	0.083	37	4	1	1	1	Predicted_CHIP	Known
	S_27	72	chr20	32435050	C	T	ENST00000375687	ASXL1	c.2338C>T_p.Gln780X	Stop-gain	0.368	24	14	1	1	1	Predicted_CHIP	Known
	S_32	55	chr20	32435352	TAG	T	ENST00000375687	ASXL1	c.2642_2643delGA	Frameshift	0.0385	50	2	0	1	0	Predicted_CHIP	Novel
	S_89	47	chr20	32436313	CA	C	ENST00000375687	ASXL1	c.3605delA	Frameshift	0.0465	41	2	0	1	1	Predicted_CHIP	Novel
	S_59	54	chrX	40053999	TG	T	ENST00000378444	BCOR	c.4862delC	Frameshift	0.0513	42	2	0	1	1	Predicted_CHIP	Novel
	S_40	71	chrX	40057150	C	T	ENST00000378444	BCOR	c.4595+5G>A	Splicing	0.1053	18	2	0	1	1	Predicted_CHIP	Novel
	S_39	57	chrX	130025176	GA	G	ENST00000540052	BCORL1	c.3877delA	Frameshift	0.0541	35	2	0	1	1	Predicted_CHIP	Novel
	S_126	52	chrX	130055895	TG	T	ENST00000540052	BCORL1	c.4896delG	Frameshift	0.0435	45	2	0	1	1	Predicted_CHIP	Novel
	S_106	51	chrX	155071651	G	A	ENST00000369462	BRCC3	c.123+1G>A	Splicing	0.1429	13	2	0	1	1	Rescued_CHIP	Known
	S_80	53	chr11	119278219	A	G	ENST00000264033	CBL	c.1149A>G_p.Ile383Met	Nonsynonymous	0.0408	47	2	0	1	1	Rescued_CHIP	Known
	S_75	83	chr11	119278272	G	A	ENST00000264033	CBL	c.1202G>A_p.Cys401Tyr	Nonsynonymous	0.0444	43	2	0	1	1	Rescued_CHIP	Known
	S_101	72	chr11	119278293	G	A	ENST00000264033	CBL	c.1223G>A_p.Trp408X	Stop-gain	0.0524934	36	2	0	0	1	Predicted_CHIP	Known
	S_150	57	chr11	119278526	G	T	ENST00000264033	CBL	c.1244G>T_p.Gly415Val	Nonsynonymous	0.069	29	3	1	1	1	Predicted_CHIP	Novel
	S_11	28	chr16	3739627	CA	C	ENST00000262367	CREBBP	c.4230delT	Frameshift	0.05	41	2	0	1	1	Rescued_CHIP	Known
	S_78	75	chr16	3739627	CA	C	ENST00000262367	CREBBP	c.4230delT	Frameshift	0.0571	33	2	0	1	1	Rescued_CHIP	Known
	S_85	52	chr16	3767719	C	CT	ENST00000262367	CREBBP	c.3250dupA	Splicing	0.0392	49	2	0	1	1	Rescued_CHIP	Known
	S_86	57	chr16	3767719	CT	C	ENST00000262367	CREBBP	c.3250delA	Frameshift	0.0556	34	2	0	1	1	Rescued_CHIP	Known
	S_96	28	chr16	3767719	C	CT	ENST00000262367	CREBBP	c.3250dupA	Splicing	0.0408	47	2	0	1	1	Rescued_CHIP	Known
	S_143	58	chr16	3767719	CT	C	ENST00000262367	CREBBP	c.3250delA	Frameshift	0.0426	45	2	0	1	1	Rescued_CHIP	Known
	S_23	86	chr16	3769354	C	G	ENST00000262367	CREBBP	c.2881-1G>C	Splicing	0.0556	35	2	0	1	1	Predicted_CHIP	Novel
	S_140	63	chr16	3793446	G	A	ENST00000262367	CREBBP	c.1156C>T_p.Arg386X	Stop-gain	0.0606	32	2	0	1	1	Rescued_CHIP	Known
	S_142	46	chr16	67612109	AAC	A	ENST00000264010	CTCF	c.950_951delCA	Frameshift	0.0513	37	2	0	1	1	Predicted_CHIP	Novel
	S_160	65	chr16	67612109	AAC	A	ENST00000264010	CTCF	c.950_951delCA	Frameshift	0.0408	47	2	0	1	1	Predicted_CHIP	Novel
	S_55	78	chr16	67620740	G	A	ENST00000264010	CTCF	c.1130G>A_p.Arg377His	Nonsynonymous	0.0571	33	2	0	1	1	Rescued_CHIP	Known
	S_69	43	chr16	67636689	GA	G	ENST00000264010	CTCF	c.1841delA	Frameshift	0.0667	28	2	0	1	1	Predicted_CHIP	Novel
	S_123	67	chr7	102104371	G	T	ENST00000360264	CUX1	c.475G>T_p.Glu159X	Stop-gain	0.0645	29	2	0	1	1	Predicted_CHIP	Novel
	S_78	75	chr7	102201428	C	T	ENST00000360264	CUX1	c.2164C>T_p.Gln722X	Stop-gain	0.083	24	2	1	1	1	Predicted_CHIP	Novel
	S_47	55	chr7	102204389	AG	A	ENST00000360264	CUX1	c.2941delG	Frameshift	0.0556	34	2	0	1	1	Predicted_CHIP	Novel
	S_137	78	chr2	25234295	T	TACTCCTTCAGCGGAGCG	ENST00000264709	DNMT3A	c.2706_2722dup17	Frameshift	0.094	31	2	1	1	1	Predicted_CHIP	Known
	S_83	24	chr2	25234362	G	A	ENST00000264709	DNMT3A	c.2656C>T_p.Gln886X	Stop-gain	0.0345	57	2	0	1	1	Rescued_CHIP	Known
	S_72	56	chr2	25234373	C	T	ENST00000264709	DNMT3A	c.2645G>A_p.Arg882His	Nonsynonymous	0.148	27	4	1	1	1	Predicted_CHIP	Known
	S_146	83	chr2	25234373	C	T	ENST00000264709	DNMT3A	c.2645G>A_p.Arg882His	Nonsynonymous	0.057	35	2	1	1	1	Predicted_CHIP	Known
	S_118	48	chr2	25234374	G	A	ENST00000264709	DNMT3A	c.2644C>T_p.Arg882Cys	Nonsynonymous	0.0364	53	2	0	1	1	Predicted_CHIP	Known
	S_71	64	chr2	25234380	T	C	ENST00000264709	DNMT3A	c.2638A>G_p.Met880Val	Nonsynonymous	0.103	29	3	1	1	1	Predicted_CHIP	Known
	S_49	47	chr2	25235728	A	C	ENST00000264709	DNMT3A	c.2576T>G_p.Leu859X	Stop-gain	0.0665188	42	3	0	0	1	Predicted_CHIP	Known
	S_164	60	chr2	25235780	G	A	ENST00000264709	DNMT3A	c.2524C>T_p.Gln842X	Stop-gain	0.069	27	2	0	1	1	Rescued_CHIP	Known
	S_120	68	chr2	25235800	G	A	ENST00000264709	DNMT3A	c.2504C>T_p.Thr835Met	Nonsynonymous	0.0623053	30	2	0	0	1	Predicted_CHIP	Known
	S_45	63	chr2	25236956	CCA	C	ENST00000264709	DNMT3A	c.2456_2457delTG	Frameshift	0.278	31	10	1	1	1	Predicted_CHIP	Known
	S_35	58	chr2	25236968	G	A	ENST00000264709	DNMT3A	c.2446C>T_p.Gln816X	Stop-gain	0.0571	33	2	0	1	1	Rescued_CHIP	Known
	S_148	63	chr2	25237004	G	A	ENST00000264709	DNMT3A	c.2410C>T_p.Pro804Ser	Splicing	0.0488	39	2	0	1	1	Rescued_CHIP	Known
	S_138	65	chr2	25239153	C	A	ENST00000264709	DNMT3A	c.2385G>T_p.Trp795Cys	Nonsynonymous	0.0488	40	2	0	1	1	Rescued_CHIP	Known
	S_9	71	chr2	25240301	C	T	ENST00000264709	DNMT3A	c.2322+1G>A	Splicing	0.158	35	6	1	1	1	Predicted_CHIP	Known
	S_20	65	chr2	25240315	G	T	ENST00000264709	DNMT3A	c.2309C>A_p.Ser770X	Stop-gain	0.0526	36	2	0	1	1	Rescued_CHIP	Known
	S_121	62	chr2	25240360	AAGAGCCAGAAG	A	ENST00000264709	DNMT3A	c.2253_2263del11	Frameshift	0.045	39	2	1	1	1	Predicted_CHIP	Known
	S_53	81	chr2	25240379	G	C	ENST00000264709	DNMT3A	c.2245C>G_p.Arg749Gly	Nonsynonymous	0.118	56	6	1	1	1	Predicted_CHIP	Known
	S_144	31	chr2	25240402	G	A	ENST00000264709	DNMT3A	c.2222C>T_p.Ala741Val	Nonsynonymous	0.0625	32	2	0	1	1	Rescued_CHIP	Known
	S_163	70	chr2	25240402	G	A	ENST00000264709	DNMT3A	c.2222C>T_p.Ala741Val	Nonsynonymous	0.0556	34	2	0	1	1	Rescued_CHIP	Known
	S_57	45	chr2	25240417	C	T	ENST00000264709	DNMT3A	c.2207G>A_p.Arg736His	Nonsynonymous	0.0769	24	2	0	1	1	Rescued_CHIP	Known
	S_87	75	chr2	25240417	C	T	ENST00000264709	DNMT3A	c.2207G>A_p.Arg736His	Nonsynonymous	0.0714	39	3	0	1	1	Rescued_CHIP	Known
	S_9	71	chr2	25240420	T	C	ENST00000264709	DNMT3A	c.2204A>G_p.Tyr735Cys	Nonsynonymous	0.105	39	4	1	1	1	Predicted_CHIP	Known
	S_62	82	chr2	25240420	T	C	ENST00000264709	DNMT3A	c.2204A>G_p.Tyr735Cys	Nonsynonymous	0.0465	41	2	0	1	1	Rescued_CHIP	Known
	S_63	76	chr2	25240438	C	T	ENST00000264709	DNMT3A	c.2186G>A_p.Arg729Gln	Nonsynonymous	0.0556	35	2	0	1	1	Rescued_CHIP	Known
	S_108	55	chr2	25240654	C	T	ENST00000264709	DNMT3A	c.2159G>A_p.Arg720His	Nonsynonymous	0.069	27	2	0	1	1	Rescued_CHIP	Known
	S_117	55	chr2	25240693	C	T	ENST00000264709	DNMT3A	c.2120G>A_p.Gly707Asp	Nonsynonymous	0.0645	29	2	0	1	1	Predicted_CHIP	Known
	S_24	44	chr2	25240699	A	C	ENST00000264709	DNMT3A	c.2114T>G_p.Ile705Ser	Nonsynonymous	0.0443459	43	2	0	0	1	Predicted_CHIP	Known
	S_25	56	chr2	25240699	A	C	ENST00000264709	DNMT3A	c.2114T>G_p.Ile705Ser	Nonsynonymous	0.0524934	36	2	0	0	1	Predicted_CHIP	Known
	S_133	68	chr2	25240699	A	C	ENST00000264709	DNMT3A	c.2114T>G_p.Ile705Ser	Nonsynonymous	0.0569801	33	2	0	0	1	Predicted_CHIP	Known
	S_1	87	chr2	25240732	T	C	ENST00000264709	DNMT3A	c.2083-2A>G	Splicing	0.0377	51	2	0	1	1	Predicted_CHIP	Known
	S_107	52	chr2	25241591	C	T	ENST00000264709	DNMT3A	c.2053G>A_p.Gly685Arg	Nonsynonymous	0.051	40	2	1	1	1	Predicted_CHIP	Known
	S_29	65	chr2	25241675	C	T	ENST00000264709	DNMT3A	c.1969G>A_p.Val657Met	Nonsynonymous	0.0377	52	2	0	1	1	Rescued_CHIP	Known
	S_111	51	chr2	25241675	C	T	ENST00000264709	DNMT3A	c.1969G>A_p.Val657Met	Nonsynonymous	0.0606	32	2	0	1	1	Predicted_CHIP	Known
	S_102	51	chr2	25243931	G	A	ENST00000264709	DNMT3A	c.1903C>T_p.Arg635Trp	Nonsynonymous	0.063	35	2	1	1	1	Predicted_CHIP	Known
	S_167	52	chr2	25244154	C	G	ENST00000264709	DNMT3A	c.1851+1G>C	Splicing	0.0455	43	2	0	1	1	Rescued_CHIP	Known
	S_104	77	chr2	25244196	G	A	ENST00000264709	DNMT3A	c.1810C>T_p.Arg604Trp	Nonsynonymous	0.1	18	2	0	1	1	Predicted_CHIP	Known
	S_156	66	chr2	25244263	C	G	ENST00000264709	DNMT3A	c.1743G>C_p.Trp581Cys	Nonsynonymous	0.0556	34	2	0	1	1	Rescued_CHIP	Known
	S_16	43	chr2	25244559	C	A	ENST00000264709	DNMT3A	c.1648G>T_p.Gly550X	Stop-gain	0.0488	40	2	0	1	1	Rescued_CHIP	Known
	S_14	54	chr2	25246062	G	T	ENST00000264709	DNMT3A	c.1432C>A_p.=	Splicing	0.636	12	23	1	1	1	Predicted_CHIP	Novel
	S_115	64	chr2	25246062	G	T	ENST00000264709	DNMT3A	c.1432C>A_p.=	Splicing	0.553	20	23	1	1	1	Predicted_CHIP	Novel
	S_169	82	chr2	25246704	CG	C	ENST00000264709	DNMT3A	c.1194delC	Frameshift	0.25	15	4	1	1	1	Predicted_CHIP	Novel
	S_2	53	chr2	25246755	TC	T	ENST00000264709	DNMT3A	c.1143delG	Frameshift	0.0513	39	2	0	1	1	Rescued_CHIP	Known
	S_38	80	chr2	25246763	C	T	ENST00000264709	DNMT3A	c.1136G>A_p.Arg379His	Nonsynonymous	0.0488	39	2	0	1	1	Rescued_CHIP	Known
	S_82	66	chr2	25247647	G	A	ENST00000264709	DNMT3A	c.958C>T_p.Arg320X	Stop-gain	0.0554017	34	2	0	0	1	Predicted_CHIP	Known
	S_103	74	chr2	25247647	G	A	ENST00000264709	DNMT3A	c.958C>T_p.Arg320X	Stop-gain	0.0732	40	3	0	1	1	Predicted_CHIP	Known
	S_43	33	chr2	25247666	C	T	ENST00000264709	DNMT3A	c.939G>A_p.Trp313X	Stop-gain	0.0263	75	2	0	1	1	Rescued_CHIP	Known
	S_81	76	chr2	25248036	C	T	ENST00000264709	DNMT3A	c.855+1G>A	Splicing	0.088	33	3	1	1	1	Predicted_CHIP	Known
	S_85	52	chr2	25248123	TG	T	ENST00000264709	DNMT3A	c.768delC	Frameshift	0.0556	34	2	0	1	1	Rescued_CHIP	Known
	S_151	58	chr2	25275525	G	GTTCT	ENST00000264709	DNMT3A	c.466_467insAGAA	Frameshift	0.0569801	33	2	0	0	1	Predicted_CHIP	Novel
	S_4	63	chr2	25300139	CG	C	ENST00000264709	DNMT3A	c.176delC	Frameshift	0.04	51	2	0	1	1	Rescued_CHIP	Known
	S_157	58	chr2	25300139	CG	C	ENST00000264709	DNMT3A	c.176delC	Frameshift	0.0714	26	2	0	1	1	Rescued_CHIP	Known
	S_114	76	chr2	25300140	G	A	ENST00000264709	DNMT3A	c.176C>T_p.Pro59Leu	Splicing	0.0526	37	2	0	1	1	Rescued_CHIP	Known
	S_158	53	chr2	25300140	G	T	ENST00000264709	DNMT3A	c.176C>A_p.Pro59Gln	Splicing	0.0667	28	2	0	1	1	Rescued_CHIP	Known
	S_48	64	chr22	41126024	GA	G	ENST00000263253	EP300	c.891delA	Frameshift	0.0556	33	2	0	1	1	Predicted_CHIP	Novel
	S_111	51	chr22	41172573	G	A	ENST00000263253	EP300	c.4527G>A_p.Trp1509X	Stop-gain	0.0667	28	2	0	1	1	Predicted_CHIP	Novel
	S_93	78	chr22	41176346	C	T	ENST00000263253	EP300	c.4879C>T_p.Arg1627Trp	Nonsynonymous	0.0588	32	2	0	1	1	Predicted_CHIP	Novel
	S_30	38	chr12	11869567	TC	T	ENST00000396373	ETV6	c.613delC	Frameshift	0.0606	32	2	0	1	1	Rescued_CHIP	Known
	S_74	45	chr12	11869567	TC	T	ENST00000396373	ETV6	c.613delC	Frameshift	0.069	26	2	0	1	1	Rescued_CHIP	Known
	S_36	68	chr7	148817888	G	T	ENST00000320356	EZH2	c.1229C>A_p.Ser410X	Stop-gain	0.061	33	2	1	1	1	Predicted_CHIP	Novel
	S_161	72	chr10	8073788	GA	G	ENST00000379328	GATA3	c.1105delA	Frameshift	0.0526	37	2	0	1	0	Predicted_CHIP	Novel
	S_139	63	chr7	50400273	CA	C	ENST00000439701	IKZF1	c.1082delA	Frameshift	0.1	24	2	0	1	1	Predicted_CHIP	Novel
	S_31	85	chr9	5073770	G	T	ENST00000381652	JAK2	c.1849G>T_p.Val617Phe	Nonsynonymous	0.077	40	3	1	1	1	Predicted_CHIP	Known
	S_112	74	chr9	5073770	G	T	ENST00000381652	JAK2	c.1849G>T_p.Val617Phe	Nonsynonymous	0.067	31	3	1	1	1	Predicted_CHIP	Known
	S_147	71	chr9	5073770	G	T	ENST00000381652	JAK2	c.1849G>T_p.Val617Phe	Nonsynonymous	0.161	28	5	1	1	1	Predicted_CHIP	Known
	S_90	62	chrX	44974665	G	A	ENST00000377967	KDM6A	c.335-1G>A	Splicing	0.1333	13	2	0	1	1	Predicted_CHIP	Novel
	S_58	26	chr12	25225628	C	T	ENST00000256078	KRAS	c.436G>A_p.Ala146Thr	Nonsynonymous	0.0486618	39	2	0	0	1	Predicted_CHIP	Known
	S_165	58	chr12	25225628	C	T	ENST00000256078	KRAS	c.436G>A_p.Ala146Thr	Nonsynonymous	0.0435	47	2	0	1	1	Predicted_CHIP	Known
	S_132	47	chr12	25227343	G	T	ENST00000256078	KRAS	c.181C>A_p.Gln61Lys	Nonsynonymous	0.11396	31	4	0	0	1	Predicted_CHIP	Novel
	S_163	70	chr1	43352635	T	G	ENST00000372470	MPL	c.1771T>G_p.Tyr591Asp	Nonsynonymous	0.207	27	6	1	0	1	Predicted_CHIP	Known
	S_44	91	chr17	31181718	GA	G	ENST00000358273	NF1	c.665delA	Frameshift	0.04	49	2	0	1	1	Predicted_CHIP	Novel
	S_66	68	chr1	114716127	C	A	ENST00000369535	NRAS	c.34G>T_p.Gly12Cys	Nonsynonymous	0.0643087	29	2	0	0	1	Predicted_CHIP	Novel
	S_135	62	chr13	32770441	C	CA	ENST00000315596	PDS5B	c.3954dupA	Frameshift	0.0952	38	4	0	1	1	Predicted_CHIP	Novel
	S_22	63	chrX	134413876	AT	A	ENST00000332070	PHF6	c.643delT	Frameshift	0.1333	14	2	0	1	1	Predicted_CHIP	Novel
	S_46	57	chrX	134417273	C	A	ENST00000332070	PHF6	c.939C>A_p.Tyr313X	Stop-gain	0.1176	15	2	0	1	1	Predicted_CHIP	Novel
	S_26	32	chr17	60656813	CT	C	ENST00000305921	PPM1D	c.1234delT	Frameshift	0.0556	34	2	0	1	1	Predicted_CHIP	Novel
	S_61	67	chr17	60663160	GA	G	ENST00000305921	PPM1D	c.1430delA	Frameshift	0.475	20	19	1	1	1	Predicted_CHIP	Known
	S_64	63	chr17	60663262	CA	C	ENST00000305921	PPM1D	c.1535delA	Frameshift	0.0588	33	2	0	1	1	Rescued_CHIP	Known
	S_76	88	chr17	60663262	CA	C	ENST00000305921	PPM1D	c.1535delA	Frameshift	0.0476	38	2	0	1	1	Rescued_CHIP	Known
	S_94	51	chr17	60663262	C	CA	ENST00000305921	PPM1D	c.1535dupA	Frameshift	0.069	28	2	0	1	1	Rescued_CHIP	Known
	S_109	64	chr17	60663262	CA	C	ENST00000305921	PPM1D	c.1535delA	Frameshift	0.0417	46	2	0	1	1	Rescued_CHIP	Known
	S_163	70	chr17	60663262	CA	C	ENST00000305921	PPM1D	c.1535delA	Frameshift	0.0444	45	2	0	1	1	Rescued_CHIP	Known
	S_67	65	chr17	60663388	C	T	ENST00000305921	PPM1D	c.1654C>T_p.Arg552X	Stop-gain	0.0433839	44	2	0	0	1	Predicted_CHIP	Known
	S_6	59	chr12	49635263	G	A	ENST00000548825	PRPF40B	c.1166G>A_p.Arg389Gln	Splicing	0.1071	27	3	0	1	1	Predicted_CHIP	Novel
	S_79	45	chr10	87933087	C	T	ENST00000371953	PTEN	c.328C>T_p.Gln110X	Stop-gain	0.0623053	30	2	0	0	1	Predicted_CHIP	Novel
	S_119	55	chr10	87933147	C	T	ENST00000371953	PTEN	c.388C>T_p.Arg130X	Stop-gain	0.0453515	42	2	0	0	1	Predicted_CHIP	Novel
	S_34	51	chr10	87933252	G	T	ENST00000371953	PTEN	c.492+1G>T	Splicing	0.0476	40	2	0	1	1	Predicted_CHIP	Novel
	S_92	73	chr12	112450368	A	G	ENST00000351677	PTPN11	c.188A>G_p.Tyr63Cys	Nonsynonymous	0.0571	33	2	0	1	1	Predicted_CHIP	Known
	S_96	28	chr18	44951948	G	A	ENST00000282030	SETBP1	c.2608G>A_p.Gly870Ser	Nonsynonymous	0.0539084	35	2	0	0	1	Predicted_CHIP	Novel
	S_141	64	chr3	47042655	A	AG	ENST00000409792	SETD2	c.7143dupC	Frameshift	0.0435	44	2	0	1	1	Rescued_CHIP	Known
	S_159	42	chr3	47084079	C	A	ENST00000409792	SETD2	c.5701G>T_p.Glu1901X	Stop-gain	0.05	38	2	0	1	1	Predicted_CHIP	Novel
	S_100	52	chr11	64769222	C	T	ENST00000377387	SF1	c.1154+1G>A	Splicing	0.05	38	2	0	1	1	Predicted_CHIP	Novel
	S_56	52	chr11	64770406	GA	G	ENST00000377387	SF1	c.613delT	Frameshift	0.0513	37	2	0	1	1	Predicted_CHIP	Novel
	S_37	67	chr2	197402110	T	C	ENST00000335508	SF3B1	c.2098A>G_p.Lys700Glu	Nonsynonymous	0.096	50	6	1	1	1	Predicted_CHIP	Known
	S_73	78	chr2	197402635	C	A	ENST00000335508	SF3B1	c.1998G>T_p.Lys666Asn	Nonsynonymous	0.0435	44	2	0	1	1	Predicted_CHIP	Known
	S_110	44	chrX	124037531	TG	T	ENST00000218089	STAG2	c.295delG	Frameshift	0.0526	37	2	0	1	1	Predicted_CHIP	Novel
	S_95	62	chrX	124061769	A	T	ENST00000218089	STAG2	c.1535-2A>T	Splicing	0.1667	11	2	0	1	1	Rescued_CHIP	Known
	S_28	73	chrX	124094019	C	A	ENST00000218089	STAG2	c.3580C>A_p.=	Splicing	0.1	18	2	0	1	1	Predicted_CHIP	Novel
	S_134	41	chrX	124095390	C	T	ENST00000218089	STAG2	c.3724C>T_p.Arg1242X	Stop-gain	0.0909	21	2	0	1	1	Predicted_CHIP	Novel
	S_17	62	chr4	105234629	ACT	A	ENST00000540549	TET2	c.688_689delCT	Frameshift	0.063	37	2	1	1	1	Predicted_CHIP	Novel
	S_10	83	chr4	105234671	GAAAACCACATCTCACAT	G	ENST00000540549	TET2	c.733_749del17	Frameshift	0.184	30	9	1	1	1	Predicted_CHIP	Novel
	S_42	63	chr4	105234759	C	T	ENST00000540549	TET2	c.817C>T_p.Gln273X	Stop-gain	0.0465	41	2	0	1	1	Rescued_CHIP	Known
	S_105	86	chr4	105234846	G	GA	ENST00000540549	TET2	c.905dupA	Frameshift	0.143	32	5	1	1	1	Predicted_CHIP	Novel
	S_68	70	chr4	105235318	CT	C	ENST00000540549	TET2	c.1378delT	Frameshift	0.05	38	2	0	1	1	Predicted_CHIP	Novel
	S_125	73	chr4	105235778	TG	T	ENST00000540549	TET2	c.1842delG	Frameshift	0.085	47	4	1	1	1	Predicted_CHIP	Known
	S_113	57	chr4	105235902	CA	C	ENST00000540549	TET2	c.1965delA	Frameshift	0.05	39	2	0	1	1	Rescued_CHIP	Known
	S_138	65	chr4	105235902	CA	C	ENST00000540549	TET2	c.1965delA	Frameshift	0.0488	39	2	0	1	1	Rescued_CHIP	Known
	S_153	38	chr4	105235902	C	T	ENST00000540549	TET2	c.1960C>T_p.Gln654X	Stop-gain	0.0526	36	2	0	1	1	Rescued_CHIP	Known
	S_154	32	chr4	105235902	CA	C	ENST00000540549	TET2	c.1965delA	Frameshift	0.0426	46	2	0	1	1	Rescued_CHIP	Known
	S_114	76	chr4	105236105	T	TA	ENST00000540549	TET2	c.2165dupA	Frameshift	0.0464037	41	2	0	0	1	Predicted_CHIP	Novel
	S_162	33	chr4	105236334	G	T	ENST00000540549	TET2	c.2392G>T_p.Glu798X	Stop-gain	0.05	39	2	0	1	1	Rescued_CHIP	Known
	S_127	88	chr4	105236362	A	AG	ENST00000540549	TET2	c.2422dupG	Frameshift	0.091	41	4	1	1	1	Predicted_CHIP	Novel
	S_77	82	chr4	105236804	G	A	ENST00000540549	TET2	c.2862G>A_p.Trp954X	Stop-gain	0.2	24	5	1	1	1	Predicted_CHIP	Novel
	S_98	57	chr4	105236951	GA	G	ENST00000540549	TET2	c.3014delA	Frameshift	0.0571	33	2	0	1	1	Predicted_CHIP	Known
	S_152	63	chr4	105236951	GA	G	ENST00000540549	TET2	c.3014delA	Frameshift	0.04	48	2	0	1	1	Rescued_CHIP	Known
	S_164	60	chr4	105236951	GA	G	ENST00000540549	TET2	c.3014delA	Frameshift	0.0435	45	2	0	1	1	Predicted_CHIP	Known
	S_18	64	chr4	105237000	C	T	ENST00000540549	TET2	c.3058C>T_p.Gln1020X	Stop-gain	0.0464037	41	2	0	0	1	Predicted_CHIP	Known
	S_8	62	chr4	105237044	GT	G	ENST00000540549	TET2	c.3105delT	Frameshift	0.0356506	54	2	0	0	1	Predicted_CHIP	Known
	S_128	80	chr4	105237118	C	A	ENST00000540549	TET2	c.3176C>A_p.Ser1059X	Stop-gain	0.0738007	25	2	0	0	1	Predicted_CHIP	Novel
	S_115	64	chr4	105241387	CA	C	ENST00000540549	TET2	c.3459delA	Frameshift	0.056	36	2	1	1	1	Predicted_CHIP	Novel
	S_91	74	chr4	105242832	A	G	ENST00000540549	TET2	c.3501-2A>G	Splicing	0.185	23	5	1	1	1	Predicted_CHIP	Known
	S_7	31	chr4	105242893	G	A	ENST00000540549	TET2	c.3560G>A_p.Gly1187Asp	Nonsynonymous	0.0879765	31	3	0	0	1	Predicted_CHIP	Novel
	S_84	71	chr4	105242912	T	G	ENST00000540549	TET2	c.3579T>G_p.Cys1193Trp	Nonsynonymous	0.0408	47	2	0	1	1	Predicted_CHIP	Known
	S_98	57	chr4	105243576	C	T	ENST00000540549	TET2	c.3601C>T_p.Arg1201Cys	Nonsynonymous	0.0556	34	2	0	1	1	Rescued_CHIP	Known
	S_60	72	chr4	105243615	C	T	ENST00000540549	TET2	c.3640C>T_p.Arg1214Trp	Nonsynonymous	0.0588	33	2	0	1	1	Rescued_CHIP	Known
	S_154	32	chr4	105243615	C	T	ENST00000540549	TET2	c.3640C>T_p.Arg1214Trp	Nonsynonymous	0.0426	45	2	0	1	1	Rescued_CHIP	Known
	S_33	78	chr4	105243762	TG	T	ENST00000540549	TET2	c.3788delG	Frameshift	0.0357	54	2	0	1	1	Predicted_CHIP	Novel
	S_124	78	chr4	105259626	T	TG	ENST00000540549	TET2	c.3812dupG	Frameshift	0.136	22	3	1	1	1	Predicted_CHIP	Known
	S_149	76	chr4	105259626	T	TG	ENST00000540549	TET2	c.3812dupG	Frameshift	0.0476	40	2	0	1	1	Predicted_CHIP	Known
	S_99	52	chr4	105259675	T	C	ENST00000540549	TET2	c.3860T>C_p.Phe1287Ser	Nonsynonymous	0.0766284	24	2	0	0	1	Predicted_CHIP	Novel
	S_105	86	chr4	105259708	G	A	ENST00000540549	TET2	c.3893G>A_p.Cys1298Tyr	Nonsynonymous	0.289	33	13	1	1	1	Predicted_CHIP	Known
	S_54	58	chr4	105261769	T	C	ENST00000540549	TET2	c.3965T>C_p.Leu1322Pro	Nonsynonymous	0.0687285	27	2	0	0	1	Predicted_CHIP	Known
	S_131	52	chr4	105261823	T	C	ENST00000540549	TET2	c.4019T>C_p.Leu1340Pro	Nonsynonymous	0.106762	25	3	0	0	1	Predicted_CHIP	Known
	S_70	52	chr4	105261850	T	C	ENST00000540549	TET2	c.4044+2T>C	Splicing	0.0606	32	2	0	1	1	Rescued_CHIP	Known
	S_44	91	chr4	105269691	G	T	ENST00000540549	TET2	c.4126G>T_p.Asp1376Tyr	Nonsynonymous	0.114	40	6	1	0	1	Predicted_CHIP	Novel
	S_18	64	chr4	105272591	C	G	ENST00000540549	TET2	c.4210C>G_p.Arg1404Gly	Nonsynonymous	0.0408	47	2	0	1	1	Predicted_CHIP	Known
	S_97	53	chr4	105272621	C	T	ENST00000540549	TET2	c.4240C>T_p.Gln1414X	Stop-gain	0.0571	33	2	0	1	1	Rescued_CHIP	Known
	S_130	55	chr4	105272774	C	T	ENST00000540549	TET2	c.4393C>T_p.Arg1465X	Stop-gain	0.0433839	44	2	0	0	1	Predicted_CHIP	Known
	S_171	71	chr4	105275339	AT	A	ENST00000540549	TET2	c.4831delT	Frameshift	0.0476	39	2	0	1	1	Predicted_CHIP	Novel
	S_168	81	chr4	105275349	TC	T	ENST00000540549	TET2	c.4842delC	Frameshift	0.172	32	5	1	1	1	Predicted_CHIP	Known
	S_44	91	chr4	105275920	CT	C	ENST00000540549	TET2	c.5412delT	Frameshift	0.077	41	3	1	0	1	Predicted_CHIP	Novel
	S_90	62	chr4	105276053	C	G	ENST00000540549	TET2	c.5543C>G_p.Ser1848X	Stop-gain	0.0729927	38	3	0	0	1	Predicted_CHIP	Known
	S_155	65	chr4	105276053	C	T	ENST00000540549	TET2	c.5543C>T_p.Ser1848Leu	Nonsynonymous	0.0345	56	2	0	1	1	Rescued_CHIP	Known
	S_116	66	chr4	105276142	C	T	ENST00000540549	TET2	c.5632C>T_p.Arg1878Cys	Nonsynonymous	0.0541	35	2	0	1	1	Predicted_CHIP	Novel
	S_19	57	chr17	7673537	G	T	ENST00000269305	TP53	c.991C>A_p.Gln331Lys	Splicing	0.0539084	35	2	0	0	1	Predicted_CHIP	Novel
	S_40	71	chr17	7673537	G	A	ENST00000269305	TP53	c.991C>T_p.Gln331X	Stop-gain	0.0475059	40	2	0	0	1	Predicted_CHIP	Novel
	S_139	63	chr17	7673609	C	A	ENST00000269305	TP53	c.920-1G>T	Splicing	0.0465	41	2	0	1	1	Rescued_CHIP	Known
	S_83	24	chr17	7673780	T	G	ENST00000269305	TP53	c.840A>C_p.Arg280Ser	Nonsynonymous	0.0539084	35	2	0	0	1	Predicted_CHIP	Known
	S_88	57	chr17	7673781	C	A	ENST00000269305	TP53	c.839G>T_p.Arg280Ile	Nonsynonymous	0.0312012	62	2	0	0	1	Predicted_CHIP	Novel
	S_122	85	chr17	7673781	C	A	ENST00000269305	TP53	c.839G>T_p.Arg280Ile	Nonsynonymous	0.0511509	37	2	0	0	1	Predicted_CHIP	Novel
	S_166	54	chr17	7673787	G	A	ENST00000269305	TP53	c.833C>T_p.Pro278Leu	Nonsynonymous	0.0513	38	2	0	1	1	Rescued_CHIP	Known	27546487
	S_42	63	chr17	7673790	C	A	ENST00000269305	TP53	c.830G>T_p.Cys277Phe	Nonsynonymous	0.0571	33	2	0	1	1	Predicted_CHIP	Known	38830141
	S_156	66	chr17	7673821	G	A	ENST00000269305	TP53	c.799C>T_p.Arg267Trp	Nonsynonymous	0.0453515	42	2	0	0	1	Predicted_CHIP	Known	31269435
	S_12	61	chr17	7674238	C	T	ENST00000269305	TP53	c.725G>A_p.Cys242Tyr	Nonsynonymous	0.0554017	35	2	0	0	1	Predicted_CHIP	Known	31004019;38830141
	S_21	62	chr17	7674238	C	T	ENST00000269305	TP53	c.725G>A_p.Cys242Tyr	Nonsynonymous	0.0453515	42	2	0	0	1	Predicted_CHIP	Known	31004019;38830141
	S_116	66	chr17	7674238	C	G	ENST00000269305	TP53	c.725G>C_p.Cys242Ser	Nonsynonymous	0.0569801	33	2	0	0	1	Predicted_CHIP	Known	31004019;38830141
	S_129	75	chr17	7674238	C	T	ENST00000269305	TP53	c.725G>A_p.Cys242Tyr	Nonsynonymous	0.0554017	34	2	0	0	1	Predicted_CHIP	Known	31004019;38830141
	S_5	54	chr17	7674252	C	A	ENST00000269305	TP53	c.711G>T_p.Met237Ile	Nonsynonymous	0.0766284	24	2	0	0	1	Predicted_CHIP	Known	38830141
	S_136	71	chr17	7674252	C	A	ENST00000269305	TP53	c.711G>T_p.Met237Ile	Nonsynonymous	0.04158	46	2	0	0	1	Predicted_CHIP	Known	38830141
	S_63	76	chr17	7674859	C	A	ENST00000269305	TP53	c.672G>T_p.Glu224Asp	Splicing	0.0541	36	2	0	1	1	Predicted_CHIP	Known
	S_15	57	chr17	7674953	T	G	ENST00000269305	TP53	c.578A>C_p.His193Pro	Nonsynonymous	0.0569801	33	2	0	0	1	Predicted_CHIP	Known	25644247;38830141
	S_132	47	chr17	7674953	T	C	ENST00000269305	TP53	c.578A>G_p.His193Arg	Nonsynonymous	0.0796813	23	2	0	0	1	Predicted_CHIP	Known	25644247;38830141
	S_51	51	chr17	7675076	T	C	ENST00000269305	TP53	c.536A>G_p.His179Arg	Nonsynonymous	0.0486618	39	2	0	0	1	Predicted_CHIP	Novel	25487151;29988082;38830141
	S_41	59	chr17	7675085	C	A	ENST00000269305	TP53	c.527G>T_p.Cys176Phe	Nonsynonymous	0.0524934	36	2	0	0	1	Predicted_CHIP	Novel	31269435;38830141
	S_52	74	chr17	7675088	C	T	ENST00000269305	TP53	c.524G>A_p.Arg175His	Nonsynonymous	0.0486618	39	2	0	0	1	Predicted_CHIP	Known	31004019;31269435
	S_170	51	chr17	7675088	C	T	ENST00000269305	TP53	c.524G>A_p.Arg175His	Nonsynonymous	0.0741	25	2	0	1	1	Predicted_CHIP	Known	31004019;31269435
	S_50	57	chr17	7675232	G	T	ENST00000269305	TP53	c.380C>A_p.Ser127Tyr	Nonsynonymous	0.0426	48	2	0	1	1	Predicted_CHIP	Novel	31269435
	S_145	58	chr11	32392032	G	A	ENST00000332351	WT1	c.1372C>T_p.Arg458X	Stop-gain	0.0588	33	2	0	1	0	Predicted_CHIP	Novel
	S_3	60	chr11	32399995	C	A	ENST00000332351	WT1	c.1051G>T_p.Gly351X	Stop-gain	0.094	30	3	1	0	1	Predicted_CHIP	Novel
	S_65	45	chrX	15803772	TA	T	ENST00000307771	ZRSR2	c.294delA	Frameshift	0.0606	32	2	0	1	1	Predicted_CHIP	Novel
	Note: PMID was provided for the publications that reported TP53 CH mutations using targeted error-corrected sequencing or error-corrected duplex sequencing. CAVA, clinical annotation of variants; CAVA_CSN, CAVA clinical sequencing nomenclature; Mutect2, VarDict, and VarTracker calling: 1-identified and 0-missed.
